# Supplementary material for: Increased iron uptake by splenic hematopoietic stem cells promotes TET2-dependent erythroid regeneration
Source: Nat Commun. 2024 Jan 15;15:538. doi: 10.1038/s41467-024-44718-0 (PMC10789814; doi:10.1038/s41467-024-44718-0)
Supplement: Supplementary file 4 — Source Data [file 41467_2024_44718_MOESM4_ESM.xlsx]

## Sheet: Figure 1
Figure 1b	RBC count
Control	8.9	6.96	8.7	6.03	8.64
1	4.79	4.72	3.4
2	2.83	1.18	3.69	3.55	3.41
3	2.95	2.68	3.17	3.71	2.91
4	3.61	3.71	3.04	3.38	3.54
5	5.92	4.71	4.98	7.32	5.04
6	5.58	7.22	7.33	6.73	6.93
7	7.18	6.24	5.71	7.21	7.12
Figure 1c	PHZ-treated Krt18 lineage tracing BM
	Control					PHZ
HSC	43.9	32.8	27.9	16.5	55.6	27.7	25.1	24	15.2
MPP	1.71	7.4	5.1	4.6	1.18	4.97	2.4	2	3.6
HPC2	18.2	10.5	10.6	10.5	39.5	13.4	12.1	10.6	9.2
HPC1	1.28	3.4	1.86	2.5	3.14	3.09	0.7	2.3	2.1
GMP	9.62	2.95	5.41	3.8	12.2	5.08	2.4	2.6	2.4
CMP	6.42	4.6	4.9	3.6	9.09	9.04	3.7	4.4	2.9
MEP	7.84	6.17	5.77	5.9	15	6.01	5.7	5.4	3.3
MkP	6.38	13.3	7.79	9	6.78	11.3	5.7	3.6	3.4
pre GM	8.82	4.16	4.21	4.3	5.88	5.02	4	0.6	2.5
pre CFU-E	7.04	7.58	3.52	9.9	16.1	6.13	6.5	5.3	4.4
pre MegE	9.12	5.44	7.24	3.4	16.3	9.47	8.2	5.8	5.5
CLP	0	0.5	0.6	1.9	0	1	1.1	1.3	0.8
B cell	3	2.11	2.17	1	7.6	3.88	1.5	2.1	0.8
T cell	1.7	1.22	0	1.9	2	1.32	1.7	1.6	1.7
Myeloid	6.3	2.5	3.53	2.8	10	5.07	1.8	2.8	2
Figure 1d	PHZ-treated Krt18 lineage tracing PB
	Control				PHZ
RBC	0.1	0.1	0.1	0.2	4.7	4.2	2	2.8	2
PLT	22.3	8.4	8.6	8.2	22.5	10.8	6.1	6.6	5.3
B cell	3.6	3.94	2.33	1.3	7	2.75	0.7	1.5	0.7
T cell	1.2	1.33	1.41	1.4	3.3	1.14	0.3	0.5	0.8
Myeloid	11	21.3	23.5	4.1	4.85	25.6	2.2	2.9	1.6
Figure 1e	PHZ-treated Krt18 lineage tracing Spleen
	Control			PHZ
HSC	33.3	23.1	21.1	32.3	24.1
MPP	0	0	0	4.5	2.9
HPC2	12.5	9.7	8.2	5.6	11.8
HPC1	3.7	3.1	2.1	6.7	3.4
GMP	2.95	0.7	5	2	0.9
CMP	0.8	1.4	3.7	3.4	0.3
MEP	2.1	1.5	1.4	4	6.18
MkP	2.1	3.4	1	1.1	3.2
pre GM	2.3	4.02	1.2	2.5	2.2
pre CFU-E	1.1	1.9	1.4	3.3	0.6
pre MegE	3.85	3.92	3.95	3.4	3.5
CLP	0	0	0	0	0
B cell	0.2	1	0.9	0.8	0.6
T cell	0.3	0.8	0.5	0.4	0.5
Myeloid	4.82	1.8	5.4	2.6	4.5
RBC	0.3	0.1	0.3	3.3	4
Figure 1f,g	Absolute HSC number post PHZ (x1000)
	Control							1							2							3							4							5							6
BM	30.0689	32.2479	15.8896	27.3361	12.8775	15.2531	13.3201	26.379	19.1321	16.3927	22.7778	12.5344			25.9573	28.3548						31.2498	22.7395	16.6908	8.01442	17.399			14.457	25.1063	8.21837	13.2625	15.8493			16.0572	13.0114						23.7453	21.172
Spleen	0.941811	1.79791	1.06525	1.09425	0.904811	1.0637	0.94112	4.94545	3.46573	4.4912	3.28742	4.20379			5.41943	5.3586						9.07387	8.72727	8.19332	7.14293	12.2677	10.2835	10.7547	4.07692	5.29244	5.14657	11.5798	5.29244	8.34661		3.45985	1.55245						5.19194	4.56604
Figure 1h	Limiting dilution-4 month
	WT WBM															PHZ (day3) WBM																	Confidence intervals for
	15K CELLS				30K CELLS				100K CELLS				200K CELLS			15K CELLS				30K CELLS				100K CELLS				200K CELLS					1/(stem cell frequency)	lower	estimated	upper
	D1	D2	D3	D4	D5	D6	D7	D8	D9	D10	D11	D12	D13	D14	D15	D16	D17	D18	D19	D20	D21	D22	D23	D24	D25	D26	D27	D28	D29	D30			wt	76123	35555	16607
Overall	+	+	+	+	+	+	+	+	+	+	+	+	+	+	+	+	+	+	+	+	-	+	+	+	+	+	+	+	+	+			PHZ	110691	52023	24450
B cell	+	+	+	+	+	+	+	+	+	+	+	+	+	+	+	+	+	+	+	+	-	+	+	+	+	+	+	+	+	+
T cell	-	+	+	+	+	+	+	+	+	+	+	+	+	+	+	+	-	+	+	+	-	+	+	+	+	+	+	+	+	+
Myeloid	+	+	+	+	-	+	+	+	+	+	+	-	+	+	+	+	-	-	+	-	-	+	+	+	+	+	+	+	+	+
RBC	+	+	+	+	-	+	+	+	+	+	+	+	+	+	+	+	+	-	-	+	+	-	+	+	+	+	+	+	+	+
PLT	+	+	+	+	-	+	+	+	+	+	+	+	+	+	+	+	+	-	-	-	-	-	+	+	+	+	+	+	+	+
	WT splenic																PHZ (day3) splenic																Confidence intervals for
	300K CELLS				600K CELLS				1200K CELLS				3000K CELLS				300K CELLS				600K CELLS				1200K CELLS			3000K CELLS					1/(stem cell frequency)	lower	estimated	upper
	A1	A2	A3	A4	A5	A6	A7	A8	A9	A10	A11	A12	A13	A14	A15	A16	A17	A18	A19	A20	A21	A22	A23	A24	A26	A27	A28	A29	A30	A31	A32		wt	7601749	3067740	1238008
Overall	+	+	+	+	+	+	+	+	+	+	+	+	+	+	+	+	+	+	+	+	+	+	+	+	+	+	+	+	+	+	+		PHZ	1339697	618953	285962
B cell	+	-	-	-	+	+	+	+	+	+	+	+	+	+	+	+	-	+	+	+	+	+	+	+	+	+	+	+	+	+	+
T cell	+	+	+	+	+	+	+	+	+	+	+	+	+	+	+	+	+	+	+	+	+	+	+	+	+	+	+	+	+	+	+
Myeloid	-	-	-	-	-	-	+	-	+	+	-	-	-	-	+	+	+	-	-	-	-	+	+	+	+	+	+	+	+	+	+
RBC	-	-	-	+	+	-	+	+	+	+	-	-	-	+	+	+	+	+	-	+	+	+	+	+	+	+	+	+	+	+	+
PLT	-	-	-	-	-	+	+	+	+	+	-	+	-	-	+	+	+	+	-	-	+	+	+	+	+	+	+	+	+	+	+
[truncated: 7 more columns]

## Sheet: Figure 2
Figure 2a	BrdU
BM
	Control					PHZ
HSC	0.9	2.2	9.8	10.8		0.5	0.3	0.5	1.5	1.8
MPP	1	0.6	10.5	12.2		0.3	0.4	0.5	5.6	8.4
HPC2	7.3	15	27.9	28.4		12	4.1	5.5	17.8	16.1
HPC1	2.8	5	27.9	22.8		3.3	1.6	2.6	6.9	12.2
Spleen
	Control					PHZ
HSC	1.1	1.2	2.3	10.7	9.3	35.3	36.4	40.9	28.3	33.3
MPP	0.9	0	0.5	1	1.7	15.3	17	13.3	11.9	12.9
HPC2	11.4	20	23.1	5.9	9.3	12.7	9.8	19.5	11.2	12.9
HPC1	4.5	3.8	9.2	5.8	6.7	14.1	12.3	12.1	6.8	4.4
Figure 2b,c,d	CFU assay
	BM PHZ-			BM PHZ+			SP PHZ-			SP PHZ+
Clonality	75	76.6667	70	73.3333	65		38.0952	33.3333	35	54.5455	65.625	63.3333
GDMm	48.8889	43.4783	45.7143	50	51.5152		31.8182	33.3333	38.8889	58.3333	52	49.4848
Erythroid	64.4444	71.7391	68.5714	66.8182	65.6667		36.3636	38.0952	44.4444	81.6667	86.3636	96.9697
Figure 2f	PHZ splenic HSC transplantation
Overall	WT splenic HSC					PHZ splenic HSC
1 month	18.8	17.1	25.3			20.4	12.4	8.1	7.6
2 month	19.5	10.3				44.4	21.1	53.3
3 month	28.5	11.2	22.7			69.2	44.1	81.6	30.4
4 month	36.9	10.2	8.4	21.7		53.8	35.6	82.4	31.7
5 month	43.1	12.8	9	19.9		51.6	34.2	86.5	22.2
6 month	47.3	14.4	11	14		50.1	36.5	87.5	78.6	24.3
B cell	WT splenic HSC					PHZ splenic HSC
1 month	31.6	21.8				22.2	11.8	9.4
2 month	22.8	20.6				56.9	34.4	65.5
3 month	32.6	11.1	37.3	3.7		69.2	44.1	81.6	30.4
4 month	41.7	12.7	40.4	6.7		71.1	51.3	89.1	32.8
5 month	43.9	15.9	45.5	9.2		61.5	46.2	91.3	98.8	28.4
6 month	47.7	17.7	40.2	10.7		61.9	46.1	93.3	98.9	26.7
T cell	WT splenic HSC					PHZ splenic HSC
1 month	9.2	11.4	14.7			3	4	3	4.8
2 month	12.6	10				18	8.3	21.4
3 month	18.4	24	38.9			32.7	10.6	41.8	14.2
4 month	32.5	19	32.4			63.5	16.7	56.9	12.2
5 month	42.6	20.5	34.4			65.4	20	57.6	13.1
6 month	52.5	20.8	31.1			64.9	31.8	62.6	12.8
Myeloid	WT splenic HSC					PHZ splenic HSC
1 month	19.7	21.5	9.2			35.8	15.2	31.5	7.4	24.3
2 month	30.7	28.6				61.8	95	90.6
3 month	42.1	24.8	10.2	28.6		62.9	93.4	91.2	94	84.3
4 month	39.1	27.2	26.8	47.5		65.8	99.3	96.7	89.2	79.5
5 month	43	26.8	26.6	38.4		69.5	99.4	96.9	92.3	79.2
6 month	38.8	27	27.7	38.2		63.8	100	98.2	96.1	75
RBC	WT splenic HSC					PHZ splenic HSC
1 month	8.2	19.3	12.3	10.6		7.6	14	15	20.2	14.3	21
2 month	26.4	19.1				53.9	50.5	75.1
3 month	32.1	13.5	16.5	39.2		52.9	57.3	93.4	91.2	74.9	77
4 month	55.9	23.2	20.2	37.8		58.8	54.7	99	95.3	89.9	90
5 month	55.3	29.9	18.4	32.2		54.7	53.3	99.3	96.8	89.8	86.9
6 month	58.7	14.9	26.2	28.4		20.6	54.3	99.8	97.3	96.8	86.7
Platelet	WT splenic HSC					PHZ splenic HSC
1 month	24.8	14.2	16.4			55.8	17.4	39.3	25.2	29.2
2 month	32.4	15.5				61.7	95.3	90.1
3 month	32.4	18.1	18.5	28.1		67	97.2	93.8	96	96.4
4 month	35.2	18.3	21.7	34.6		63.3	98.3	94.8	97.2	80.9
5 month	28.8	16.8	16.1	29.4		43.5	97.4	94.7	98	79.7
6 month	23.1	17.9	12	18.3		56.1	97.7	94.3	99	85.5

## Sheet: Figure 4
Figure 4a	C-AM MFI
BM HSC
Control	94.7477	105.252	100.416	99.5838	95.5997
1	121.167	89.8286	107.775	88.329	81.0451
3	93.1583	71.2217	72.1377	77.5777	122.619
4	78.8372	76.3249	95.7099
7	101.226	112.426
SP HSC
Control	91.3331	108.667	106.281	100.061	90.0942
1	54.3517	109.468	47.9684	66.601	66.601
3	30.2824	48.2842	27.5919	14.1727	41.382
4	42.1305	25.7579	28.5674
7	68.3486	48.0886	85.678
Figure 4c	C-AM MFI SP PHZ/DFO
Control	91.3331	108.667	99.4127	100.587	109.845
DFO	90.2824	98.2842	81.9345	98.0113
PHZ	30.2824	54.3517	47.9684	50.6867	66.601
DFO+PHZ	75.7303	104.258	104.3	84.1004	76.3229
Figure 4d	HSC number PHZ/DFO
BM HSC
Control	16.9969	21.5527	8.38278	8.72704
DFO	18.2726	16.7792
PHZ	13.5333	16.2004	7.45634	10.6569
DFO+PHZ	13.6325	15.282	11.0992	9.80101	9.41396	7.88624
SP HSC
Control	1.01438	0.725274	1.03211	0.882768
DFO	0.91429	0.722884
PHZ	5.51763	6.1077	12.2677	10.2835	10.7547
DFO+PHZ	0.800016	3.08192	3.69969	5.53116	4.79668	5.16991
Figure 4e	BrdU PHZ/DFO HSC
BM HSC
Control	2.2	9.8	10.8	2.41	2.1	9.5
DFO	2.19	5	6.7
PHZ	0.5	0.3	0.5	1.5	1.8	1.32	1.8
DFO+PHZ	2.83	4.8	2.8
SP HSC
Control	1.1	1.2	2.3	10.7	9.3	0.4	0.27
DFO	0.44	0.92	3.7
PHZ	35.3	36.4	40.9	28.3	33.3	26.7	18.8
DFO+PHZ	8.77	5.71	5.88
Figure 4f,g,h	CFU assay
	BM PHZ- DFO-			SP PHZ- DFO-			SP PHZ+ DFO-			SP PHZ+ DFO+
Colony capacity	75	76.6667	70	36.6667	33.3333	35	61.6667	65.625	63.3333	36.6667	55
Erythroid	64.4444	71.7391	68.5714	36.3636	38.0952	44.4444	81.6667	86.3636	96.9697	71.9474	67.5676
GEMm	48.8889	43.4783	45.7143	31.8182	33.3333	38.8889	58.3333	52	49.4848	36.8421	35.1351
Figure 4j,k	Bleeding and transfusion
SP HSC number
Control	12.1193	17.1289	17.0086
Bleed	88.0505	164.325	139.193	156.578	120.301
Bleed+RBC	56.5793	47.776	41.3179	67.8559	92.6394
Bleed+PBS	86.5756	105.2	110.195
SP C-AM
Control	97.7925	115.095	87.1121
Bleed	27.8428	19.3055	20.4298	26.8416	22.0986
Bleed+RBC	48.4307	43.6175	56.687	56.3532	35.0451
Bleed+PBS	37.0301	25.5768	29.2833

## Sheet: Figure 5
Figure 5a	PHZ-treated Tet2 KO HSC number
BM
WT PHZ-	12.9514	19.3127	16.2223
WT PHZ+	16.8947	19.2919	21.8079
Tet2 KO PHZ-	24.6064	13.4913	29.1556
Tet2 KO PHZ+	18.4548	7.63765	10.8989
SP
WT PHZ-	1.37334	1.01284	0.724923
WT PHZ+	9.07387	8.72727	10.2835
Tet2 KO PHZ-	4.03965	1.12754	1.25272
Tet2 KO PHZ+	9.31348	5.59959	11.3827
Figure 5b	PHZ-treated Tet2 KO HSC C-AM
BM
WT PHZ-	100.416	99.5838	95.5997
WT PHZ+	77.5777	122.619
Tet2 KO PHZ-	112.029	148.071	125.774
Tet2 KO PHZ+	92.7825	120.06	109.071
SP
WT PHZ-	106.281	100.061	90.0942
WT PHZ+	14.1727	41.382
Tet2 KO PHZ-	48.5841	83.9149	84.1793
Tet2 KO PHZ+	8.26919	50.24	41.8863
Figure 5c	Erythroid reconstitution
	WT					Tet2 KO					WT + PHZ					Tet2 KO + PHZ
ProE	1.2	2.3	3.3	1.2	1.1	3.1	4.3	5.2	2		4.2	19	15.5	29.6	27.6	4.7	4.5	7.8	8.5
EryA	0.8	1.3	1.4	0.6	1	2.4	7.1	8.4	5.3		13.6	18.5	9.5	7.3	6.4	9.3	5.6	8.7	6.5
EryB	1.2	1.5	2.7	1.1	1.4	1.9	2.8	5.3	4.2		10.9	7.7	3.3	3.1	2.2	6.1	3.6	5.9	3
Figure 5d	Erythroid potential
BM	WT	PHZ-	64.4444	71.7391	68.5714
BM	WT	PHZ+	66.8182	66.6667
BM	Tet2 KO	PHZ-	46.3415	53.8462	44.4444
BM	Tet2 KO	PHZ+	43.75	55.2632	49.0566
SP	WT	PHZ-	36.3636	38.0952	44.4444
SP	WT	PHZ+	81.6667	86.3636	96.9697
SP	Tet2 KO	PHZ-	44.4444	52.7778	53.6585
SP	Tet2 KO	PHZ+	53.4884	57.1429	48.0769
Figure 5e	CFU-E+proE
BM	WT	PHZ-	2.4	1.9	5.9	4.5	6.3
BM	WT	PHZ+	4.1	0	5.6	3	3.1
BM	Tet2 KO	PHZ+	7	5.1	0
SP	WT	PHZ-	2.8	5.1	2.2
SP	WT	PHZ+	10.8	8.3	16.3	12.6	20.3
SP	Tet2 KO	PHZ+	2.1	2.5	0	3.9
Figure 5f	Stress BFU-E
WT	62	55	49
Tet2 KO	43	20	30
Figure 5g	Tet2 KO RBC count
WT	PHZ-	6.96	9.9	10.79
Tet2 KO	PHZ-	8.99	9.16	9.05
WT	PHZ+	7.32	5.92	5.04	5.76	6.27
Tet2 KO	PHZ+	4.15	4.87	5.85	4.26

## Sheet: Figure 6
Figure 6a	Tet2 mRNA
Control BM	1.34644	0.763674	0.972538	1.11227	1	0.754236
Control SP	0.91764	0.859161	1.46917	1.60107	1.00689	0.70506
PHZ BM	0.924183	1.00643	0.879648	0.921295	2.0794	1.77888	1.36781
PHZ SP	2.1111	2.19315	0.644834	0.711162	1.23355	2.66673
Figure 6c	Tet2 protein
Control BM	2.531	3.487	3.65	4.468	2.106	2.367	2.595	2.308	2.717	2.33	3.716	5.91	4.211	4.739	3.015	4.736	3.794	4.727	9.483	3.795	4.088	3.984	3.47	4.262	3.304	3.121	4.308	3.354	4.747	4.52	6.58	4.326	3.265	4.502	4.108	3.313	3.625	3.617	6.854	2.965	3.296	4.343	2.916	2.348	4.297	3.726	2.981	2.842	3.526
Control SP	5.16	2.764	3.44	4.31	3.288	1.905	3.074
PHZ BM	4.223	3.603	5.387	3.74	2.952	4.321	3.074	4.182	3.014	3.618	4.04	3.115	2.969	3.332	3.078	3.083	3.662	4.766	3.509	3.397	4.191	2.147	3.541	3.372	3.139	3.652	4.05	3.076	3.206	2.939	3.48	3.542	2.555	2.312	2.805	2.813	3.113	3.906	3.99	2.757	2.888	5.191	4.136	3.554	3.696	2.923	2.935	2.951	3.266
PHZ SP	3.42	2.848	2.818	6.543	4.481	6.269	7.235	5.235	6.196	6.676	4.293	5.3	5.915	4.806	11.717	6.793	8.374	11.512	4.764	3.018	5.332	9.615	6.639	7.68	6.329	7.082	6.336	13.462	14.017	11.064	16.024	8.539	14.531	9.014	9.11
Figure 6d	pre CFU-E
	Control-PBS						TET2 KO-PBS						Control-FAS+vitamin C						TET2 KO-FAS+vitamin C
pre CFU-E	67.7	54.8	58.6				32.3	29.1					88.9	72.4	85.7	76.7	83.3		57.7	18.1	45.3	36.4	33.6	70.9
Figure 6e	Myeloid and CD41+
	Control + PBS						Tet2 KO + PBS						Control + FAS + ascorbate						Tet2 KO + FAS + ascorbate
Myeloid	2.9	4.1	2				2.1	3.6					2.7	2.9	2.7	1.4			3.4	6.4	12.2	7	4.5	5.1
CD41+	60.5	60.4	67.5				68.7	64.8					67.3	62.9	62.2	63.1			68.5	76.3	66.2	70.9	71.4	68.8
Figure 6f	qPCR
	WT HSC + PBS			WT HSC + FAS/ascorbate			Tet2 KO HSC + FAS/ascorbate
Slc25a37	1.09411	0.913984		1.57134	1.45532		0.917202	1.27982	1.54544
Alas2	1.39564	0.868612		3.33803	2.82909		0.968156	1.25087	1.83658
Tfrc	1.16818	0.856034		1.88491	1.89584		1.40134	1.62499	1.73329
Ermap	0.878893	1.13779		4.75681	3.658		1.659	2.20371	1.59746
Slc4a1	1.23521	0.809577		4.02223	2.95537		0.996066	1.91446	1.70794
Add2	1.04664	1.03326		5.95662	4.31942		1.12258	1.15144	1.36723
[truncated: 34 more columns]

## Sheet: Figure 7
Figure 7e	Iron metabolism gene expression
	WT BM HSC			WT SP HSC + PHZ			Tet2 KO SP HSC + PHZ
Slc4a1	1.15029	0.869345		9.4162	11.5115		3.31266	4.53154
Cldn13	1.19223	1.23513	0.879086	8.03606	7.38193		4.1376	2.65001
Tfrc	0.797377	1.01279	1.23828	4.49098	5.46037		1.8008	1.84293
Alas2	0.81019	0.914676	1.24942	3.763	5.50217		0.999532	1.91454
Add2	0.730522	1.25285	1.01185	3.763	4.47845	4.51272	0.999532	0.497235	1.04391
Ermap	0.924022	1.00696	1.07475	3.16234	3.49671		1.43011	0.862742
Slc25a37	1.07101	0.882592	0.916997	2.44169	3.64016		1.01512	1.91587
Figure 7g	CD71+ HSC
	WT SP HSC					Tet2 KO SP HSC
0	0	0	0	0	0	0	0	0	0	0
3	7.69	6.25	8	11.1	9.38	10	9.52
5	13.3	16	7.14	16.7		6.06	4.17	4.55
Figure 7j	Tfrc CpG methylation
	control				phz				phz+tet2 ko
32608101	100	100			85	100	84	100	100	100	100
32608103	88	81			75	75	100	64.7059	95	100	94.7368
32608140	81	75			45	50	53	47.0588	65	88.2353	68.4211
32608207	100	100			75	100	84	100	100	94.1176	100
32608209	100	100			70	95	84	100	100	100	100

## Sheet: sFigure 1
sFigure 1A	Krt-18 lineage tracing
HSC	4.5	4.8	6.3
MPP	1.6	1.5	2
HPC2	0.7	0.8	1.3
HPC1	0.7	0.7	1
GMP	0	0	0
CMP	0	0	0.1
MEP	0	0	0
MkP	0.6	0.8	0.7
Pre-GM	0	0	0
Pre-CFU-E	0	0	0
Pre-MegE	0	0	0
CLP	0	0	0
proE	0	0	0
EryA	0	0	0
EryB	0	0	0
B cell	0	0	0
T cell	0	0	0
Myeloid	0	0	0
B cell-PB	0	0	0
T cell-PB	0	0	0
Myeloid-PB	0	0	0
RBC-PB	0	0	0
PLT-PB	0	0	0
sFigure 2B	Spleen weight
Control					1					3					4					7
91.4449	142.969	100.535	87.4293	49.7687	112.472	137.492	103.55	76.5475	58.5468	106.404	44.5909	104.394	34.0315	77.6997	48.4884	84.4472	82.1954			111.528	125.303	164.017	66.8833	120.373
sFigure 1D	Absolute cell number after PHZ
	Control					1					3					4					7
BM MPP	26.2239	26.6498	10.9965	16.3913		19.5344	17.4484	15.7855	15.8454	18.9709	12.7329	28.3786	19.009	10.9985	24.1144	13.3214	29.5024	25.6169			11.4304	27.8374	15.6256	18.2866	11.246
BM HPC1	91.4449	142.969	100.535	87.4293	49.7687	112.472	137.492	103.55	76.5475	58.5468	106.404	44.5909	104.394	34.0315	77.6997	48.4884	84.4472	82.1954			111.528	125.303	164.017	66.8833	120.373
BM HPC2	24.3729	17.2837	11.1412	14.1148	16.4916	18.8529	16.9229	10.9285	15.3502	8.92085	6.40502	22.0048	5.33179	2.21675	9.00474	5.5474	9.47324	6.08172			14.5197	33.4048	16.4069	20.0358	17.8184
	Control			1			3			4			7
SP HPC2	2.99641	3.82989	2.94064	2.22038	3.04356	3.96282	5.08099	3.84852	6.54941	8.36318	8.09532	7.95388	1.92737	2.8

## Sheet: sFigure 2
sFigure 2A	HSC CFU assay
	GEMm			GEM			GMm			EMm			GEm			Mm			Gm			EM			Em			E			M			G			m			GM			GE
Control-BM	48.8889	43.4783	45.7143	2.22222	0	0	17.7778	4.34783	0	0	4.34783	5.71429	2.22222	10.8696	8.57143	4.44444	0	0	6.66667	15.2174	20	8.88889	8.69565	5.71429	0	2.17391	2.85714	2.22222	0	0	2.22222	0	0	0	0	0	4.44444	10.8696	11.4286	0	0	0	0	0	0
PHZ-BM	50	51.5152		9.09091	3.0303		9.09091	0		0	0		6.81818	0		0	0		11.3636	24.2424		11.3636	0		0	0		0	0		0	0		2.27273	3.0303		0	6.06061		0	0		0	12.1212
Control-SP	31.8182	33.3333	38.8889	0	0	0	31.8182	47.619	44.4444	0	0	0	0	0	0	9.09091	4.7619	11.1111	13.6364	0	0	4.54545	0	5.55556	0	0	0	0	0	0	4.54545	0	0	0	4.7619	0	0	4.7619	0	4.54545	4.7619	0	0	0	0
PHZ-SP	58.3333	52	49.4848	0	0	0	0	0	3.0303	0	9.09091	9.09091	16.6667	9.09091	12.1212	0	0	0	0	0	0	16.6667	4.54545	24.2424	0	9.09091	0	0	9.09091	3.0303	0	0	0	0	4.54545	0	8.33333	0	0	0	0	0	0	0	0
sFigure 2B	CD71
	BM HSC						Splenic HSC
Control	0	0	0	1.89	4.84		0	0	0	0	0
1	0	1.23	1.26				0	0	0
3	3.57	6.2	2.31	6			7.69	6.25	8	11.1	9.38
5	1.22	2.38	1.85	1.48	0	0	13.3	16	7.14	16.7
7	4	0	1.67				0	0	0
sFigure 2C
Overall	Control BM HSC				Control SP HSC				PHZ BM HSC
3 month	57.5	37.8			28.5	11.2		22.7		31.9		49.1
4 month	52	36.9			36.9	10.2	8.4	21.7		35.4	59.8	38.3
5 month	47.9	34.1			43.1	12.8	9	19.9		32.5	67	33.1
6 month	41.2	32			47.3	14.4	11	14		29.8	66	28.9
B cell	Control BM HSC				Control SP HSC				PHZ BM HSC
3 month	79.1	52.8			32.6	11.1	37.3	3.7		54.1		37.6
4 month	67.4	45.5			41.7	12.7	40.4	6.7		52.2	70	39.2
5 month	55.2	43.1			43.9	15.9	45.5	9.2		47.6	75.9	26.3
6 month	45.2	41.4			47.7	17.7	40.2	10.7		43.5	80.5	29
T cell	Control BM HSC				Control SP HSC				PHZ BM HSC
3 month	49.3	45.9			18.4	24	38.9			49.7		28.6
4 month	55.3	45.4			32.5	19	32.4			54.9	36	29.4
5 month	63	47.4			42.6	20.5	34.4			47.8	47.8	26.6
6 month	57.6	37.3			52.5	20.8	31.1			55.7	53.5	23.1
Myeloid	Control BM HSC				Control SP HSC				PHZ BM HSC
3 month	48.4	43			42.1	24.8	10.2	28.6		35.5	50.2	77.8
4 month	52.6	62.5			39.1	27.2	26.8	47.5		33.7	67.4	89.4
5 month	50.2	68.7			43	26.8	26.6	38.4		61	63.4	88.4
6 month	51.5	66.5			38.8	27	27.7	38.2		65.5	43	89.7
RBC	Control BM HSC				Control SP HSC				PHZ BM HSC
3 month	57.8	45.8			32.1	13.5	16.5	39.2		34	63.3	64.3
4 month	56.6	41.4			55.9	23.2	20.2	37.8		34.3	75.7	74.6
5 month	51.5	44			55.3	29.9	18.4	32.2		33.3	71.1	88
6 month	50	46.8			58.7	14.9	26.2	28.4		34.3	62.9	89
PLT	Control BM HSC				Control SP HSC				PHZ BM HSC
3 month	34	46.3			32.4	18.1	18.5	28.1		34.2	46.7	53.6
4 month	28.5	51.1			35.2	18.3	21.7	34.6		34.1	38.2	51.2
5 month	25.6	44.7			28.8	16.8	16.1	29.4		33.8	28	45.6
6 month	24	42.3			23.1	17.9	12	18.3		33.9	23.5	55.9
sFigure 2D	Stress erythroid progenitor
	Control SP HSC					PHZ SP HSC
I	0	3.4	0			26.6	15.3	15.1
II	0	14.3	0			10.2	8.7	20.4
III	0	9.1	0			0	2.3	16.7

## Sheet: sFigure 3
sFigure 3A	PHZ+DFO HSC CFU analysis
Control-BM			Control-SP			PHZ-SP			PHZ+DFO-SP
48.8889	43.4783	45.7143	31.8182	33.3333	38.8889	58.3333	52	49.4848	36.8421	35.1351
sFigure 3E	Stressed RBC transfusion HSC number
	Control						Fresh RBC						Stressed RBC
BM	26.7709	16.41	18.9496	27.6437	33.5814	25.8773	28.6937	28.9693	27.8559				21.8857	22.6512	24.9322
Spleen	1.04324	0.913034	1.0637	0.960418	1.02701	1.38795	1.13687	1.37788	0.939096				3.32068	1074.59071*	2.17814	2.26873
sFigure 3F	Stressed RBC transfusion iron level
	Control						Fresh RBC						Stressed RBC
BM	94.7477	105.252	100.416	99.5761	85.1495	115.274	106.258	84.271	93.2414				90.4073	94.5828	88.4668	107.366
Spleen	91.3331	108.667	106.281	93.4565	110.484	96.0592	105.385	112.271	115.546				50.4208	49.943	64.4642	53.0449

## Sheet: sFigure 4
sFigure 4A	Tet2 expression
Control BM HSC						Control SP HSC						TET2 KO BM						TET2 KO SP
6.746	7.476	6.307	6.054	6.586	6.674	7.695	7.111					0	0	0	0			0	0	0	0
sFigure 4B	Tet2 genotyping
Uncropped original image
sFigure 4C-D	Tet2 KO HSC CFU analysis
	GEMm			GEM			GMm			EMm			GEm			Mm			Gm			EM			Em			E			M			G			m			GM			GE
Control-BM	48.8889	43.4783	45.7143	2.22222	0	0	17.7778	4.34783	0	0	4.34783	5.71429	2.22222	10.8696	8.57143	4.44444	0	0	6.66667	15.2174	20	8.88889	8.69565	5.71429	0	2.17391	2.85714	2.22222	0	0	2.22222	0	0	0	0	0	4.44444	10.8696	11.4286	0	0	0	0	0	0
PHZ-BM	50	51.5152		9.09091	3.0303		9.09091	0		0	0		6.81818	0		0	0		11.3636	24.2424		11.3636	0		0	0		0	0		0	0		2.27273	3.0303		0	6.06061		0	0		0	12.1212
TET2-Mx-BM	29.2683	30.7692	27.7778	0	2.5641	0	26.8293	7.69231	22.2222	2.43902	5.12821	5.55556	4.87805	2.5641	0	7.31707	0	0	12.1951	33.3333	30.5556	7.31707	7.69231	5.55556	2.43902	2.5641	0	4.87805	0	5.55556	0	0	0	0	2.5641	0	2.43902	5.12821	2.77778	0	0	0	0	0	0
PHZ TET2-Mx-BM	31.25	31.5789	26.4151	0	5.26316	7.54717	18.75	7.89474	7.54717	3.125	5.26316	5.66038	9.375	2.63158	1.88679	3.125	0	0	31.25	26.3158	28.3019	0	5.26316	11.3208	0	0	0	0	2.63158	0	0	0	0	0	7.89474	5.66038	3.125	2.63158	1.88679	0	0	3.77358	0	2.63158	0
Control-SP	31.8182	33.3333	38.8889	0	0	0	31.8182	47.619	44.4444	0	0	0	0	0	0	9.09091	4.7619	11.1111	13.6364	0	0	4.54545	0	5.55556	0	0	0	0	0	0	4.54545	0	0	0	4.7619	0	0	4.7619	0	4.54545	4.7619	0	0	0	0
PHZ-SP	58.3333	53	49.4848	0	0	0	0	0	3.0303	0	9.09091	9.09091	16.6667	9.09091	12.1212	0	0	0	0	0	0	16.6667	4.54545	24.2424	0	9.09091	0	0	9.09091	3.0303	0	0	0	0	4.54545	0	8.33333	0	0	0	0	0	0	0	0
TET2-Mx-SP	25.9259	33.3333	29.2683	0	0	0	7.40741	16.6667	14.6341	3.7037	11.1111	12.1951	18.5185	0	2.43902	0	0	4.87805	22.2222	11.1111	12.1951	3.7037	5.55556	7.31707	3.7037	2.77778	0	0	0	2.43902	0	0	2.43902	11.1111	16.6667	7.31707	3.7037	0	4.87805	0	2.77778	0	0	0	0
PHZ TET2-Mx-SP	23.2558	28.5714	32.6923	0	0	0	0	10.2041	17.3077	2.32558	10.2041	5.76923	16.2791	2.04082	3.84615	0	6.12245	0	23.2558	12.2449	23.0769	11.6279	10.2041	5.76923	4.65116	6.12245	0	4.65116	0	0	0	4.08163	0	9.30233	10.2041	7.69231	4.65116	0	1.92308	0	0	1.92308	0	0	0
sFigure 4F	HSC colony forming capacity
Control-BM			PHZ-BM			TET2-Mx-BM			PHZ TET2-Mx-BM			Control-SP			PHZ-SP			TET2-Mx-SP			PHZ TET2-Mx-SP
75	76.6667	70	73.3333	65		68.3333	66.6667	70	53.3333	63.3333	88.3333	38.0952	33.3333	35	54.5455	65.625	63.3333	45.7627	60	68.3333	71.6667	81.6667	88.3333

[truncated: 2 more sheets: sFigure 5, sFigure 6]
